# Supplementary material for: Axial Length Growth Reference Curves and LMS Parameters for Japanese Children and Adolescents Aged 4–20 Years: The TMM BirThree Cohort Study
Source: Ophthalmic Physiol Opt. 2026 Jun 27;46(4):922–8. doi: 10.1007/s44402-026-00133-0 (PMC13395842; doi:10.1007/s44402-026-00133-0)
Supplement: Supplementary file 1 — SupTable1_age_dist_20260603. [file 44402_2026_133_MOESM1_ESM.xlsx]

## Sheet: Sheet1
Age (years)	Total (n)	Boys (n)	Girls (n)
4	5749	2968	2781
5	2157	1094	1063
6	993	508	485
7	607	305	302
8	2283	1218	1065
9	974	513	461
10	704	350	354
11	390	194	196
12	182	96	86
13	116	57	59
14	71	36	35
15	35	15	20
16	129	64	65
17	50	19	31
18	29	14	15
19	13	6	7
n: number of participants
