# Supplementary material for: Axial Length Growth Reference Curves and LMS Parameters for Japanese Children and Adolescents Aged 4–20 Years: The TMM BirThree Cohort Study
Source: Ophthalmic Physiol Opt. 2026 Jun 27;46(4):922–8. doi: 10.1007/s44402-026-00133-0 (PMC13395842; doi:10.1007/s44402-026-00133-0)
Supplement: Supplementary file 2 — SupTable2_LMS0.1_20260604. [file 44402_2026_133_MOESM2_ESM.xlsx]

## Sheet: boys
Age (years)	L	M (mm)	S
4	2.56772	22.1867	0.0287977
4.1	2.61219	22.2138	0.0287798
4.2	2.65568	22.2408	0.0287648
4.3	2.69789	22.2675	0.0287532
4.4	2.73855	22.294	0.0287457
4.5	2.77738	22.3202	0.028743
4.6	2.81408	22.3461	0.0287458
4.7	2.84837	22.3717	0.0287546
4.8	2.87985	22.3968	0.0287701
4.9	2.908	22.4217	0.0287929
5	2.93228	22.4464	0.0288233
5.1	2.95215	22.471	0.0288621
5.2	2.9671	22.4955	0.0289097
5.3	2.97658	22.5201	0.0289667
5.4	2.98006	22.5448	0.0290336
5.5	2.97701	22.5697	0.0291112
5.6	2.96708	22.5949	0.0291995
5.7	2.95021	22.6204	0.0292983
5.8	2.92638	22.6464	0.0294072
5.9	2.89559	22.6727	0.0295257
6	2.85779	22.6996	0.0296534
6.1	2.81299	22.727	0.0297899
6.2	2.76116	22.755	0.0299348
6.3	2.70228	22.7837	0.0300877
6.4	2.63642	22.813	0.0302481
6.5	2.5639	22.843	0.0304158
6.6	2.48508	22.8735	0.0305904
6.7	2.40032	22.9044	0.0307714
6.8	2.30996	22.9357	0.0309585
6.9	2.21438	22.9672	0.0311514
7	2.11393	22.9989	0.0313495
7.1	2.00897	23.0307	0.0315527
7.2	1.89986	23.0625	0.0317603
7.3	1.78702	23.0942	0.0319724
7.4	1.67085	23.1257	0.0321886
7.5	1.55177	23.157	0.0324088
7.6	1.43019	23.1878	0.0326328
7.7	1.30654	23.2181	0.0328604
7.8	1.18122	23.2479	0.0330914
7.9	1.05465	23.2769	0.0333257
8	0.927223	23.3052	0.033563
8.1	0.799152	23.3327	0.033803
8.2	0.670578	23.3595	0.0340456
8.3	0.541643	23.3857	0.0342904
8.4	0.412484	23.4113	0.0345372
8.5	0.283244	23.4364	0.0347857
8.6	0.154063	23.4612	0.0350355
8.7	0.0250801	23.4855	0.0352864
8.8	-0.103556	23.5096	0.0355381
8.9	-0.231597	23.5335	0.0357907
9	-0.358731	23.5572	0.0360444
9.1	-0.484645	23.5806	0.0362996
9.2	-0.609023	23.6039	0.0365566
9.3	-0.731553	23.6271	0.0368156
9.4	-0.851921	23.6501	0.0370771
9.5	-0.969812	23.673	0.0373414
9.6	-1.08491	23.6959	0.0376087
9.7	-1.19691	23.7187	0.0378789
9.8	-1.30551	23.7414	0.0381509
9.9	-1.41039	23.7639	0.0384239
10	-1.51125	23.7862	0.0386967
10.1	-1.60779	23.8083	0.0389683
10.2	-1.6997	23.8302	0.0392377
10.3	-1.78667	23.8517	0.0395038
10.4	-1.8684	23.8728	0.0397654
10.5	-1.94475	23.8936	0.0400216
10.6	-2.01584	23.914	0.0402717
10.7	-2.0818	23.934	0.040515
10.8	-2.14277	23.9537	0.0407509
10.9	-2.19889	23.9731	0.0409787
11	-2.25028	23.9921	0.0411976
11.1	-2.2971	24.0108	0.041407
11.2	-2.33946	24.0292	0.0416062
11.3	-2.37747	24.0473	0.0417948
11.4	-2.41111	24.065	0.0419736
11.5	-2.44035	24.0824	0.0421433
11.6	-2.46516	24.0995	0.0423047
11.7	-2.48552	24.1162	0.0424587
11.8	-2.50141	24.1326	0.0426062
11.9	-2.51278	24.1485	0.042748
12	-2.51963	24.1641	0.042885
12.1	-2.52193	24.1793	0.043018
12.2	-2.51978	24.1941	0.0431474
12.3	-2.51329	24.2085	0.0432733
12.4	-2.50255	24.2225	0.0433962
12.5	-2.48768	24.2361	0.0435162
12.6	-2.46878	24.2493	0.0436336
12.7	-2.44595	24.2621	0.0437487
12.8	-2.4193	24.2745	0.0438617
12.9	-2.38895	24.2866	0.043973
13	-2.3551	24.2983	0.0440825
13.1	-2.31794	24.3096	0.0441903
13.2	-2.27771	24.3207	0.0442963
13.3	-2.23462	24.3316	0.0444006
13.4	-2.18887	24.3422	0.0445032
13.5	-2.1407	24.3528	0.044604
13.6	-2.09032	24.3632	0.044703
13.7	-2.03793	24.3736	0.0448004
13.8	-1.98368	24.384	0.0448962
13.9	-1.92768	24.3944	0.0449908
14	-1.87003	24.4048	0.0450845
14.1	-1.81085	24.4153	0.0451776
14.2	-1.75024	24.4259	0.0452703
14.3	-1.68831	24.4366	0.0453632
14.4	-1.62516	24.4475	0.0454564
14.5	-1.56091	24.4586	0.0455502
14.6	-1.4957	24.4698	0.0456451
14.7	-1.4297	24.4812	0.0457415
14.8	-1.3631	24.4929	0.0458398
14.9	-1.29607	24.5047	0.0459403
15	-1.22878	24.5166	0.0460436
15.1	-1.16141	24.5288	0.0461501
15.2	-1.09414	24.5411	0.0462602
15.3	-1.02715	24.5536	0.0463743
15.4	-0.960618	24.5662	0.0464928
15.5	-0.894748	24.579	0.0466158
15.6	-0.82974	24.5919	0.0467436
15.7	-0.765794	24.6049	0.0468763
15.8	-0.703112	24.618	0.0470141
15.9	-0.641893	24.6311	0.0471571
16	-0.582337	24.6444	0.0473057
16.1	-0.524646	24.6576	0.0474599
16.2	-0.468969	24.6709	0.0476199
16.3	-0.415356	24.6842	0.0477851
16.4	-0.363845	24.6975	0.0479552
16.5	-0.314476	24.7108	0.0481298
16.6	-0.267287	24.7241	0.0483085
16.7	-0.222316	24.7373	0.0484908
16.8	-0.179603	24.7505	0.0486762
16.9	-0.139184	24.7637	0.0488644
17	-0.101044	24.7768	0.0490549
17.1	-0.0649906	24.7898	0.0492473
17.2	-0.0308003	24.8028	0.049441
17.3	0.00175173	24.8158	0.0496358
17.4	0.0328899	24.8288	0.0498311
17.5	0.0628388	24.8418	0.0500265
17.6	0.0918228	24.8547	0.0502215
17.7	0.120067	24.8677	0.0504157
17.8	0.147781	24.8807	0.0506087
17.9	0.175108	24.8938	0.0508003
18	0.202171	24.9069	0.0509905
18.1	0.229089	24.9201	0.0511792
18.2	0.255986	24.9333	0.0513665
18.3	0.282982	24.9467	0.0515522
18.4	0.310198	24.9601	0.0517364
18.5	0.337759	24.9736	0.0519191
18.6	0.365769	24.9872	0.0521001
18.7	0.394244	25.0009	0.0522796
18.8	0.423148	25.0147	0.0524579
18.9	0.452441	25.0285	0.052635
19	0.482089	25.0425	0.0528113
19.1	0.512055	25.0565	0.0529869
19.2	0.542302	25.0706	0.0531621
19.3	0.572793	25.0848	0.053337
19.4	0.60349	25.099	0.0535118
19.5	0.634377	25.1132	0.0536867
19.6	0.665436	25.1275	0.053862
19.7	0.696633	25.1419	0.0540374
19.8	0.727934	25.1562	0.054213
19.9	0.759303	25.1706	0.0543887
20	0.790704	25.185	0.0545645

## Sheet: girls
Age (years)	L	M (mm)	S
4	1.68589	21.6684	0.0298746
4.1	1.66836	21.693	0.0298699
4.2	1.65084	21.7176	0.0298634
4.3	1.63331	21.7422	0.0298545
4.4	1.61579	21.7667	0.0298428
4.5	1.59827	21.7911	0.0298279
4.6	1.58074	21.8152	0.0298092
4.7	1.56322	21.8389	0.0297865
4.8	1.5457	21.8623	0.0297603
4.9	1.52817	21.8854	0.0297321
5	1.51065	21.9082	0.0297037
5.1	1.49313	21.9308	0.0296768
5.2	1.4756	21.9531	0.029653
5.3	1.45808	21.9753	0.0296339
5.4	1.44055	21.9974	0.0296213
5.5	1.42303	22.0193	0.0296167
5.6	1.40551	22.0413	0.0296216
5.7	1.38798	22.0632	0.0296365
5.8	1.37046	22.0853	0.0296621
5.9	1.35294	22.1077	0.0296992
6	1.33541	22.1303	0.0297485
6.1	1.31789	22.1532	0.0298107
6.2	1.30037	22.1767	0.0298865
6.3	1.28284	22.2007	0.0299767
6.4	1.26532	22.2253	0.0300818
6.5	1.24779	22.2506	0.0302015
6.6	1.23027	22.2769	0.0303353
6.7	1.21275	22.3041	0.0304828
6.8	1.19522	22.3324	0.0306438
6.9	1.1777	22.362	0.0308177
7	1.16018	22.3929	0.0310043
7.1	1.14265	22.4253	0.0312031
7.2	1.12513	22.4592	0.0314136
7.3	1.10761	22.4945	0.0316346
7.4	1.09008	22.5309	0.0318648
7.5	1.07256	22.5682	0.0321027
7.6	1.05504	22.6062	0.032347
7.7	1.03751	22.6445	0.0325961
7.8	1.01999	22.6831	0.0328486
7.9	1.00246	22.7216	0.0331029
8	0.984942	22.7598	0.0333575
8.1	0.967418	22.7976	0.0336117
8.2	0.949895	22.8347	0.0338653
8.3	0.932371	22.871	0.0341177
8.4	0.914848	22.9063	0.0343685
8.5	0.897325	22.9404	0.0346173
8.6	0.879802	22.9732	0.0348637
8.7	0.862278	23.0044	0.0351072
8.8	0.844755	23.0338	0.0353473
8.9	0.827232	23.0617	0.0355841
9	0.809709	23.0879	0.035818
9.1	0.792186	23.1128	0.0360492
9.2	0.774662	23.1364	0.036278
9.3	0.757139	23.1588	0.0365048
9.4	0.739616	23.1801	0.0367298
9.5	0.722093	23.2006	0.0369536
9.6	0.70457	23.2203	0.0371762
9.7	0.687047	23.2394	0.0373981
9.8	0.669524	23.2578	0.0376192
9.9	0.652001	23.2758	0.0378398
10	0.634479	23.2934	0.0380598
10.1	0.616956	23.3107	0.0382795
10.2	0.599433	23.3278	0.038499
10.3	0.58191	23.3448	0.0387183
10.4	0.564387	23.3617	0.0389376
10.5	0.546865	23.3788	0.0391569
10.6	0.529342	23.396	0.0393762
10.7	0.511819	23.4135	0.0395952
10.8	0.494297	23.4314	0.0398139
10.9	0.476774	23.4498	0.0400321
11	0.459251	23.4687	0.0402498
11.1	0.441729	23.4883	0.0404668
11.2	0.424206	23.5087	0.040683
11.3	0.406684	23.53	0.0408982
11.4	0.389161	23.552	0.0411119
11.5	0.371639	23.5748	0.0413237
11.6	0.354116	23.5983	0.0415333
11.7	0.336594	23.6225	0.0417402
11.8	0.319071	23.6473	0.041944
11.9	0.301549	23.6727	0.0421442
12	0.284027	23.6987	0.0423405
12.1	0.266504	23.7252	0.0425324
12.2	0.248982	23.752	0.0427199
12.3	0.23146	23.779	0.0429029
12.4	0.213937	23.8061	0.0430814
12.5	0.196415	23.833	0.0432552
12.6	0.178893	23.8597	0.0434243
12.7	0.161371	23.886	0.0435886
12.8	0.143849	23.9117	0.0437481
12.9	0.126326	23.9367	0.0439029
13	0.108804	23.961	0.0440531
13.1	0.0912821	23.9846	0.0441991
13.2	0.0737599	24.0076	0.0443413
13.3	0.0562378	24.03	0.0444801
13.4	0.0387157	24.0518	0.0446158
13.5	0.0211937	24.0731	0.0447488
13.6	0.00367159	24.0937	0.0448794
13.7	-0.0138505	24.1139	0.045008
13.8	-0.0313725	24.1337	0.0451345
13.9	-0.0488945	24.1531	0.0452589
14	-0.0664165	24.1722	0.0453811
14.1	-0.0839385	24.1913	0.0455009
14.2	-0.101461	24.2102	0.0456182
14.3	-0.118982	24.2292	0.045733
14.4	-0.136504	24.2484	0.0458451
14.5	-0.154026	24.2678	0.0459545
14.6	-0.171548	24.2874	0.0460608
14.7	-0.18907	24.3071	0.0461638
14.8	-0.206592	24.327	0.0462631
14.9	-0.224114	24.3469	0.0463584
15	-0.241636	24.3669	0.0464493
15.1	-0.259158	24.3868	0.0465356
15.2	-0.27668	24.4066	0.046617
15.3	-0.294202	24.4264	0.046693
15.4	-0.311724	24.4459	0.0467634
15.5	-0.329245	24.465	0.0468275
15.6	-0.346767	24.4838	0.046885
15.7	-0.364289	24.5021	0.0469353
15.8	-0.381811	24.5197	0.0469781
15.9	-0.399333	24.5366	0.0470129
16	-0.416855	24.5526	0.0470391
16.1	-0.434377	24.5677	0.0470564
16.2	-0.451899	24.5818	0.0470647
16.3	-0.46942	24.5949	0.0470642
16.4	-0.486942	24.607	0.0470552
16.5	-0.504464	24.6181	0.0470379
16.6	-0.521986	24.6281	0.0470125
16.7	-0.539508	24.6372	0.0469794
16.8	-0.55703	24.6452	0.0469388
16.9	-0.574551	24.6521	0.0468909
17	-0.592073	24.6581	0.0468362
17.1	-0.609595	24.6631	0.0467753
17.2	-0.627117	24.6672	0.0467088
17.3	-0.644639	24.6704	0.0466373
17.4	-0.662161	24.6728	0.0465615
17.5	-0.679682	24.6746	0.046482
17.6	-0.697204	24.6756	0.0463993
17.7	-0.714726	24.6761	0.0463142
17.8	-0.732248	24.676	0.0462271
17.9	-0.74977	24.6753	0.0461383
18	-0.767292	24.6742	0.0460482
18.1	-0.784813	24.6726	0.0459571
18.2	-0.802335	24.6706	0.0458652
18.3	-0.819857	24.6682	0.045773
18.4	-0.837379	24.6654	0.0456806
18.5	-0.854901	24.6622	0.0455885
18.6	-0.872423	24.6588	0.0454968
18.7	-0.889944	24.6551	0.0454055
18.8	-0.907466	24.6511	0.0453148
18.9	-0.924988	24.6469	0.0452247
19	-0.94251	24.6425	0.0451351
19.1	-0.960032	24.6379	0.0450461
19.2	-0.977554	24.6331	0.0449578
19.3	-0.995076	24.6282	0.0448701
19.4	-1.0126	24.6232	0.0447832
19.5	-1.03012	24.618	0.0446968
19.6	-1.04764	24.6128	0.044611
19.7	-1.06516	24.6075	0.0445257
19.8	-1.08268	24.6021	0.0444409
19.9	-1.10021	24.5967	0.0443564
20	-1.11773	24.5913	0.0442721
